# Supplementary material for: Pennogenin-3-O-α-L-Rhamnopyranosyl-(1→2)-[α-L-Rhamnopyranosyl-(1→3)]-β-D-Glucopyranoside (Spiroconazol A) Isolated from Dioscorea bulbifera L. var. sativa Induces Autophagic Cell Death by p38 MAPK Activation in NSCLC Cells
Source: Pharmaceuticals (Basel). 2022 Jul 19;15(7):893. doi: 10.3390/ph15070893 (PMC9319756; doi:10.3390/ph15070893)
Supplement: Supplementary file 1 [file pharmaceuticals-15-00893-s001.zip]

Archive with 1 entries (1 files):
- pharmaceuticals-1788513-supplementary.pdf
